# Supplementary material for: A Maverick-like cluster in the genome of a pathogenic, moderately virulent strain of Gallibacterium anatis, ESV200, a transient biofilm producer
Source: Front Microbiol. 2023 Jan 26;14:1084766. doi: 10.3389/fmicb.2023.1084766 (PMC9909271; doi:10.3389/fmicb.2023.1084766)
Supplement: Supplementary file 1 [file Data_Sheet_1.xlsx]

## Sheet: Hoja1
Fimbrial_group_1			Fimbrial_group_2			Fimbrial_group_3			Fimbrial_group_4
ESV200.35			ESV200.86			ESV200.32			ESV200.83
WP 039170252.1			WP 021461555.1			WP 039142782.1			WP 196767800.1
WP 196247948.1			KGQ49460.1			KGQ48378.1			WP 018347092.1
WP 039086239.1			ERF78554.1			WP 039086538.1			WP 039152560.1
KGQ31840.1			WP 039164180.1			KGQ44099.1			KGQ55409.1
AFY52586.1			KGQ60549.1			WP 039157796.1			AFY52589.1
WP 021461343.1			WP 210641253.1			WP 230591788.1			KGQ39724.1
AGB57182.1			KGQ31840.1			WP 039155942.1			WP 196247449.1
KGQ42416.1			WP 196247541.1			KGQ63465.1			WP 039086777.1
ERF78845.1			OZN27288.1			KGQ59152.1			KGQ54146.1
APF30622.1			WP 013745568.1			KGQ51923.1			STO38840.1
OZN27243.1			AEC16781.1			KGQ64908.1			STO38719.1
WP 094872620.1			WP 052125213.1			WP 230588755.1			WP 039157796.1
WP 039161547.1			WP 021461015.1			KGQ25268.1			AEC16784.1
KGQ24688.1			WP 039086670.1			KGQ63513.1			WP 094872671.1
WP 210640641.1			WP 039144330.1			WP 230588117.1			WP 039091718.1
WP 018347091.1			WP 039096584.1			KGQ42958.1			WP 039154446.1
AGB57178.1			WP 039091716.1			OZN27241.1			WP 039150933.1
OBW95776.1			WP 196247498.1			WP 256963539.1			WP 039089958.1
OBW91827.1			WP 039154445.1			WP 230587057.1			WP 021461013.1
STO36961.1			WP 039089954.1			WP 246874642.1			WP 039086665.1
KGQ55408.1			WP 039161915.1						WP 039144336.1
			WP 039165487.1						WP 039096581.1
			WP 039142245.1						WP 210641269.1
									WP 039161910.1
									WP 039165481.1
									WP 039142252.1
