# Supplementary material for: A Maverick-like cluster in the genome of a pathogenic, moderately virulent strain of Gallibacterium anatis, ESV200, a transient biofilm producer
Source: Front Microbiol. 2023 Jan 26;14:1084766. doi: 10.3389/fmicb.2023.1084766 (PMC9909271; doi:10.3389/fmicb.2023.1084766)
Supplement: Supplementary file 2 [file Data_Sheet_2.xlsx]

## Sheet: Hoja1
MLST-Tag genes	Strains
ARBQ01	F149 DSM 16844
AVOX01	12656-12
CALXNL01	BRZ_M__bin154
DYVQ01	ChiHjej11B10-15683
JADION01	1637
JAGMUQ01	TS0001
JPHN01	DSM 16844 = F 149 strain F149
JPHO01	10672-6
JPJK01	12158-5
JPJL01	7990
JPJM01	Avicor
JPJN	21K2
JPJO01	23K10
JPJP01	23T10
JPJQ01	4895
JPTU01	10672/9
JPXO01	21T2
JPXP01	36961/Sv7
JPXQ01	IPDH697-78
JPXR01	Gerl.3348/80
JPXS01	20558/3kl
JPXT01	CCM5995
JPXU01	Gerl.4224/88
JPXV01	F0003406
JPXW01	1797
JTJN01	18102/2
JTJO01	F279
NLFL01	SV200
NLFM01	2PKA3
UGGZ01	NCTC11413
UMN179	UMN179
