# Supplementary material for: A Maverick-like cluster in the genome of a pathogenic, moderately virulent strain of Gallibacterium anatis, ESV200, a transient biofilm producer
Source: Front Microbiol. 2023 Jan 26;14:1084766. doi: 10.3389/fmicb.2023.1084766 (PMC9909271; doi:10.3389/fmicb.2023.1084766)
Supplement: Supplementary file 3 [file Data_Sheet_3.xlsx]

## Sheet: Hoja1
DNA sequences from G. anatis ESV200 used for MLST analysis
>adk
ATGAAAATTATTCTTTTAGGCGCACCGGGCGCAGGCAAAGGCACACAAGCCCAATTCATT
ATGAATAAATACGGTATTCCACAAATCTCAACCGGCGATATGTTGCGTGCCGCAATCAAA
GCCGGCTCTGATTTAGGCAAACAAGCAAAAGTGTTAATGGATGCCGGTAAATTAGTGCCG
GATGATTTAATCATCGCATTGGTTAAAGATCGTGTTGCACAACCTGATTGCGCAAAAGGT
TTCTTATTAGACGGCTTCCCACGCACTATTCCTCAAGCGGACGCTTTAAAAGCTGCCGGT
ATTGCGATCGACTTCGTATTGGAATTTGATGTGCCGGATGAAGTGATTGTGGAACGTATG
AGCGGTCGTCGTGTACACCAACCGTCCGGACGCAGCTACCACATTGTTTACAATCCGCCT
AAAGTGGAAGGTAAAGATGACGTTACCGGCGAAGATTTAATTATCCGTGCCGATGACAAA
CCTGAAACCGTATTGGATCGTTTAAAAGTTTATCACTCAACAACACAACCATTAGTTGAT
TACTATAAAAAAGAAGCGGATGCCGGTAAAACTGCCTATTTCCGTCTTGACGGCACCTTA
ACCGTTGATGCTGTCAGTGCAAAATTGGCAGAAATTTTAGGTTAA
>atpD
TTACATTTTTTTCGCTTTTTCTAATACTTCATCGATAGAACCAACCATATAGAACGCTTG
TTCAGGAATATGGTCATATTCTCCGTTTAAAATACCTTTAAAGCCGCGAATTGTTTCTTT
TAATGGCACATATTTACCCGGTGAACCGGTAAATACTTCAGCAACGAAGAACGGCTGTGA
TAAGAAACGTTCAATTTTACGTGCACGAGCCACCACTAATTTATCTTCTTCAGACAATTC
GTCCATACCAAGAATTGCGATAATATCTTTCAATTCTTTATAACGCTGTAAGATACCCTG
TACGCCACGAGCAACATCATAATGTTCCTGTCCAACAACTTGCGGATCTAATTGACGTGA
AGTTGAATCAAGCGGATCCACCGCAGGATAAATACCGAGTGAAGCGATTTGACGGCTTAA
TACAACGGTTGAATCCAAGTGAGCAAAGGTTGTTGCCGGAGATGGGTCAGTCAAGTCATC
CGCCGGAACGTAAACCGCTTGTACGGAAGTGATTGATCCGGTTTTAGTTGAAGTAATACG
TTCTTGTAAAACCCCCATTTCTTCCGCAAGAGTAGGTTGATAACCTACCGCTGACGGCAT
ACGGCCTAACAATGCTGATACCTCTGTACCGGCAAGGGTATAACGATAAATATTATCGAC
GAAGAACAACACATCACGACCTTCATCACGGAATTTTTCAGCCATCGTCAAACCGGTTAA
CGCAACACGTAAACGGTTACCCGGTGGCTCATTCATTTGTCCGTAAACAAGTGATACTTT
ATCCAAAACGTTGGATTCCTGCATTTCGTGATAGAAGTCATTACCTTCACGAGTACGTTC
ACCAACCCCGGCGAATACAGAATAACCTGAGTGTTCAATCGCAATATTACGGATAAGTTC
CATCATATTAACGGTTTTACCTACACCCGCACCACCGAACAAACCAACTTTACCCCCTTT
CGCAAACGGGCAAACCAAGTCGATAACTTTGATACCGGTTTCCAACAATTCTGTACTGTT
TGCTTGTTCTTCGTAACTTGGTGCAGCACGGTGAATTGACCAACGAGCTTTTTCGCCGAT
AGGACCACGTTCATCAATTGGCTCACCAAGTACATTCATAATACGACCTAATGTTTCTGT
TCCGACCGGTACAGAAATTGGGCTGCCTGTATTAGTTACAGACAAGCCACGTTTTAATCC
GTCTGAAGATCCCATTGCGATACAACGAACAACACCACCACCTAATTGTTGTTGCACTTC
AAGCACAAGACCGGTTTCAACGTTTAATGCTTCATACACTTTTGGCACAGCATCTTGTGG
AAACTCAACGTCAATGACGGCACCGATGATTTGTACAATTTTTCCAGTTGCCAT
>fumC
TTATTTTAAACTGCCAACCATATCTTCTGGACGTACCCACTCATCAAATTGTTCAGGAGT
TACAAAGCCAAGATTAATTGCTTCTTCACGCAGAGTTGTGCCATTTTTGTGAGCAGTTTT
AGCAATTTTCGCTGCTTTTTCATAACCAATATGAGTATTTAACGCAGTCACCAGCATTAA
TGAATTTTCTAACTGCATTTTAATACGCGGATAGTTAGGCTCAATACCCACTGCACAATG
TTCATCAAATGAAATACAAGCGTCTGCTAATAATTGCGCAGATTGCAAGAAATTAAACGC
CATAACCGGTTTAAATACGTTTAATTGGAAATGACCTTGTGAACCGGCAAAAGAAATAGT
GGTGTCGTTACCTAATACTTGCGCACAAACCATTGTCATTGCTTCACATTGTGTCGGATT
TACTTTACCCGGCATAATAGAAGAACCCGGTTCATTTTCCGGAATCAAGATTTCACCGAT
ACCTGAACGTGGACCGGAAGCCAATAGACGAATATCGTTAGCAATTTTGAAAAGTGACAT
TGCTAACTGTTTCAATGCGCCGTGAGTTTCAACAATCGCATCGTGGGTTGCCAATGCTTC
AAATTTATTTTCTGCTGTCACAAAAGGTAAACCGGTGAATTTCGCAATATATTCCGCTAC
TTTAACATCATAACCTTTTGGTGTATTTAAGCCGGTACCAACCGCTGTACCACCTAATGC
TAATTGGCTAAGGTGAGGCAATGTATTTTTTAATGCTTTTAAGCCGAAACTAAGTTGAGC
CGCATAAGCAGAGAACTCTTGACCTAATGTTAATGGTGTCGCATCCATTAAGTGCGTACG
ACCGATTTTAACAACATTCGCAAATTTAGCTGATTTTTCAGCAAAGGTTTTTTGTAGACG
TTCAACTGCCGGAATAGTGGTTTCAACAACTTTTTTGTAAGCCGCAATGTGCATTGCTGT
TGGATAAGTATCATTTGAAGATTGTGATTTATTCACATCATCATTCGGGTGAATAATGCT
CTTTTCACCTAATTTGCCACCGTTTAGCACGTGTGCACGATTAGCAACCACTTCGTTCAC
ATTCATATTAGATTGTGTACCGGAACCGGTTTGCCAAATAACAAGTGGGAACTGATCATC
TAATTTGTTGGCAAGAATTTCATCACACGCTTGGGCAATTAAATCTCTTTTTTCTAATGG
CAATACACCTAAATCATAGTTGGCATATGCTGCCGCTTTTTTCAAATAACCGAAAGCTTC
AATAATTTCGTGAGGCATTGAAGCAGCCGGTCCGATTTTGAAGTTGTTGCGTGAACGTTC
GGTTTGTGCCGCCCAATATTTATCCGCCGGTACTTTTACTTCGCCCATCGTATCGTGTTC
AATTCTAAATTCCAT
>gyrB
TTAAATATCTAAATTCGCGTGCAATGCATTGGTTTCAATGAAATCACGGCGCGGTTCAAC
TTCATCGCCCATTAAAGTGGTGAAGATTTGATCTGCTGCCACTGCATCACGAATGGACAC
TTTTAACATACGACGTGCTTCCGGATCCATTGTGGTTTCCCATAACTGTTCCGGATTCAT
TTCACCCAATCCTTTATAACGCTGTACGGACAAACCACGACGCGACTCTTTCACTAACCA
GTCAATTGCTTGTTCAAATGAGCTAACATTCAAGCGGCGTTCGCCACGAGTAACATAAGC
CCCCTCTTCAAGTAGGTTGCGTAATTGATGGCCAAGTTTCAACAATAGTGCATATTCACT
GCCTTCGATAAAATGGAAATCCAAGGCGTGATCGGTATCAATGCCGTGAGTGCGCACAGT
GATCACTGGTTCATATAAATGACGTTCTGCATTGTATTGTACTTTCGCAGAATAATGGGT
ACCGTGCAGTTCTTTGCGAGCCAAGGTTGCCACTAATGCATCCACCCAGCTTTTCACAGC
TTCCTCTTGCTGCATTAATGCCGGTGTTAAATCATCCTGATAAATCAACTCACGCAAAAT
TGCCGCCGGATAACGACGGGATACTCGGTTAATCATTTTATTTACACGGTTATATTCTGC
GACCAAATTCTCCAACGGCAATCCTTGCATTGCCGGCGCGGTCGGATTGACATATAACGC
CGCCCCGTCCAACGCAATCGCCAATTCATATTGGGTCATTGCATCGTCATCTTTAATATA
TTGTTCCTGTTTACCTTTCTTCACTTTGTAAAGTGGCGGCTGAGCAATATAAACGTGTCC
ACGTTCGATCAACTCCGGCATTTGACGATAGAAGAAAGTTAATAACAAGGTACGGATATG
TGAGCCGTCCACATCCGCATCGGTCATAATAATAATGCTGTGGTAACGCAATTTGTCCGG
ATTATACTCATCACGCCCAATGCCACAGCCCAATGCGGTAATCAATGCCGCCACTTCTTG
AGAAGAGAGCATTCTGTCAAAACGGGCCTTTTCAACATTTAATATTTTTCCTTTTAACGG
CAAAATTGCCTGATTTTTACGATTACGTCCCTGTTTAGCAGAACCACCGGCGGAATCCCC
TTCCACAATGTAGAGTTCTGACAATGCCGGATCACGTTCCTGACAATCCGCCAATTTACC
TGGCAAACCGCCTAAATCCAATGCACCTTTACGGCGAGTCATCTCTCTGGCTTTACGTGC
CGCTTCTCTTGCACGAGCCGCATCAATAATTTTGCCGACAATAATTTTGGCATCATTCGG
ATTTTCCAATAAATATTCCTGCAAACGCTCACCAACTGCAGATTCCACTACACTTTTCAC
TTCGGAAGAAACCAGTTTATCTTTGGTTTGTGATGAAAATTTAGGATCCGGCACCTTAAC
GGACACAATCGCCACCAAGCCTTCACGCGCATCATCACCTGCCATCGCCACTTTCGATTT
TTTGTTATACCCCTCTTTTTCCATATAGTTATTAAGGGTACGGGTCATCGCTGCACGAAA
ACCGGCTAAGTGAGTTCCACCATCACGTTGTGGAATATTGTTAGTGAAACAGTATAAATT
TTCTTGGAAACCGTCATTCCACTGCAATGCCACTTCCACACCGATGCCATCTTTCTCAGT
GTTAAGATAGAACGGTTTGCTATGAATTGGATTTTTATTTTTGTTTAAATATTCCACAAA
TGCTTGAATTCCACCTTCATAATGAAAGTGATCAGAACGGTTAGTGCGTAAATCAATTAA
ACGAATGGATACGCCTGAATTCAAAAATGAAAGCTCACGCAAGCGTTTAGATAAGACCTC
ATATTGGAATTCTGTGTCGCTGAAAATAGACGGACTTGGCCAGAAACGCACAGTAGTTCC
GGTTTTATCACTCTCACCGATAACCGCCAACGGTGCCTGTGGTTCACCTAGACGGTAAAA
TTGTTCGTGAACGTGTCCTTCACGGCGAATGGTTAGCTGTAACTTGTCGGAAAGTGCATT
TACCACCGACACCCCTACGCCATGCAAACCGCCTGAAACTTTATAAGAGTTGTCGTCAAA
TTTACCGCCGGCGTGCAATACCGTCATAATTACTTCCGCTGCAGAAACGCCTTCTTCTTC
GTGAATACCAACCGGAATACCTCGCCCATCATCCTGCACGGATACAGAATTATCTTCGTG
AATAGTCACGATAATGTCTTTACAATAACCGGCTAAAGCTTCATCAATCGCATTATCAAC
GACCTCGAACACCATATGGTGCAAACCTGTACCATCATCGGTATCACCGATATACATACC
CGGACGTTTACGCACCGCATCAAGCCCTTTTAATACTTTAATACTTGATGAATCGTAAGA
ATTTGACGTTTGATTTGACAT
>infB
ATGAGTGATAAAAAAACTGATACCCAAACAATAGAGAAAAAACCAACCAAGTTGAAATTA
AAACGTTCAACACATAGCACTTTAACCGTGCAACAAAATGGCAGCGGTAAAAGCAAAGAG
GTAAAAATCGAAACACGTAAAACCCGTGTGATCGATACCAACGCAGCGAGAGAAGAAGCG
GCAAAAGCAGCGGCAGCAGAAAAAGCACGCCAAGAAGCGGAAGCAAAAGCGAAAAAAGAA
GCTGAAGAACAGGCGAAGAAAGCAGCTGCGGAAAAAGCACAAAAAGATGCTGAAGCGAAA
AAAGCCGCAGAGCAAGCGAAAAAAGAGGCTGAACAGGCAAAAGCGGCAGATGCTAAAAAA
GCTGAAGTGGCAAAGAAAACTAGCGTAAAAGACGAAAATAAACAGAAACGCAAAGCGGAA
GAAGCGGAATTTCGTCGTAGAGCAGAAGAAGCAGCACGTCAAAAAGCGGAAGAACAGGCA
CGTAAAGCGGCAGAAGATGCCAAACGTTATGCCGATTTTGAAGATGACAATTTCAGCGAT
GATGATGCGGATGATTATTCCGATTACCACTTAACCTCTTCTTATGCACGTGAAGCAGAA
AATGAAGAAGAACGCCGTAATGAAAATCGCGGTCGTGGTAAGAAAGTGGCGAAAGCGAAG
AAAAACAATCGTGATGAGGAGTCTTCCAAAAACGAACGTGAAGCGAATCGCCGTAATAAT
CAGCAACAAAATGCGAAAGGTAAAAAAGCCAATCGTAAGAGCGCATTGCAACAAGGCTTT
ACTAAACCGGCGCAACCTGTTACGCGTGATGTGGTCATTGGTGAAACCATTACGGTCGGC
GAATTGGCAAATAAGATGGCTGTAAAAGCGACCGAAGTGATCAAAACAATGATGAAAATG
GGCGCAATGGCAACCATCAACCAAGTTATCGACCAAGAAACCGCACAGTTAGTAGCGGAA
GAAATGGGGCATAAAGTGGTGTTACGTCGTGAAAACGAATTGGAAGAAGCGGTATTGAGC
GATCGTGATATGAATGCGGAAGCCGAACCACGTGCGCCGGTAGTGACTATTATGGGGCAC
GTTGACCACGGTAAAACTTCCTTGCTTGACTATATTCGTAAAGCGAAAGTGGCAGCAGGC
GAAGCCGGTGGAATTACCCAACATATCGGGGCTTATCACGTACATACCCCGAACGGCGAT
ATTACTTTCTTAGATACACCGGGACACGCGGCATTTACCTCAATGCGTGCGCGTGGTGCG
CAAGCAACCGACATCGTAGTGTTGGTGGTCGCTGCGGATGACGGCGTGATGCCACAAACT
ATCGAAGCAATTCAACACGCTAAAGCGGCAAATGTGCCGTTAGTAGTGGCAGTAAACAAA
ATTGATAAGCCTGAAGCTGATCCAGATCGAGTGAAAACTGAACTTTCACAATATGGTGTT
ATTTCAGAAGATTGGGGTGGCGATACCCAATTCGTCAATGTTTCTGCGAAGAAAGGAATC
GGTATTGATGAATTGTTGGATGCAATTCTGTTACAAGCCGAAGTGCTTGAATTAAAAGCA
GTGAAAGACGGAATGGCGAGCGGTGTTGTCATTGAGTCTTACCTTGATAAAGGTCGTGGT
CCGGTGGCAACCGTATTAGTGCAATCCGGTACATTAAACCGTGGCGATATTGTGCTTTGC
GGTTTAGAGTATGGTCGTGTGCGTGCGATGCGTAATGAAATCGGCAAAGAGGTGAAAAGT
GCCGGCCCATCTATTCCGGTAGAGATTTTAGGGCTTTCCGGCGTGCCTTCAGCCGGTGAT
GAAATGACGGTTGTTCGTGATGAGAAAAAAGCACGTGAAGTGGCGTTATATCGTCAAGGT
AAATTCCGTGAAGTGAAATTGGCACGTCAACAAAAAGCGAAACTTGAAAATATGTTCAAC
AGTATGACTGAGGGCGATGTTTCAGAATTGAACATCATCGTCAAAGCGGACGTTCAAGGT
TCGGTAGAAGCGATCTGCCAAGCATTGTTAGAACTTTCAACCGATGAAGTGAAAGTGAAA
ATTGTCGGTTCAGGTGTCGGTGGAATTACCGAAACTGATGCCACTTTGGCAGCTGCTTCC
AACGCGATTATTGTTGGTTTCAACGTGCGTGCTGATGCTTCCGCGCGTAAAGTGGTTGAA
GCGGAAAATCTCGATCTTCGTTATTACTCCGTTATTTATGACTTGATCAACGAAATCAAA
GCGGCATTAAGCGGTATGCTTCAACCTGAATTTAAACAGGAAATTATCGGTCTTGCCGAA
GTGCGTGATGTGTTCCGTTCACCGAAATTCGGTGCGATTGCCGGTTGTATGGTAATTGAA
GGGGTAGTTAAACGTCATAATCCAATCCGTGTGTTACGTGATAATGTGGTGATTTATGAG
GGAGAACTTGAATCATTGCGCCGCTTCAAAGATGACGTAACCGAAGTACGTAACGGTATG
GAATGCGGTATCGGCGTGAAGAACTATAATGACGTTCGTGTCGGCGACCAAATCGAAGTG
TTTGAAACCGTTGAAGTAAAACGTTCAATCGAATAA
>mdh
TTATTTAACAAAATTTTCACCTAATTCAATATCTGCTTTCAATGTTGGCAACATTGCTTC
AACTGCCGCTTTTTCAAATGCGCTCAATGGACCAATTGGTAATAAGGCTTCAACCCCTTC
TTTACCTAAACGAACAGGTTGTGCGAAGAAACGTGCATATTCACCGTTACCTTCAACATA
AGTGCATTCAACCACTTTTTCACCATTTAATGCACGCACAAGTGATAATGCGAAACGTGC
TGCTGCTTGAGCCATAGACAAGGTTGCAGAACCGCCACCCGCTTTTGCATTAACAACTTC
TGTACCGGCGTTTTGGATACGTTTTGTTAATGGTTCAATTTCTTCTTCTTTCCATTCAAC
ATAATGAACTTGAGATAATAATGGAAGAATGGTTACACCTGAGTGACCGCCGATAACCGG
AACTTGTACTTTGCTGACATCAACATTTTTCAATTCAGCCACGAAAGTTTCTGAACGAAG
GGTATCCAAAGTAGTCACGCCAAAAAGTTTACGTTTGTCATAAACACCGGCTTTTTTCAA
CACTTCCGCAGCAATCGCCACGGTGGTATTTACCGGATTAGTAATAATACCGATACAAGC
TTTCGGACAAGTTGCAGCCACTTTTTCGATTAAGTTTTTCACGATACCGGCATTGATATT
GAACAAGTCGGAACGATCCATACCAGGTTTACGTGCTACACCTGCTGAAATTAATACAAC
ATCCGCACCTTCAAGTGCAGGAGTAGGATCTTCACCGGCAAAACCTTTAACGGTAACCGC
TGTCGGAATGTGGCTTACATCAACTGCCACGCCCGGAGTAACCGGAGCGATATCATATAA
CGCCAAATCAGAACCTGCCGGTAATTGTAATTTCAATAATAAAGATAATGCTTGACCAAT
TCCGCCTGCCGCACCTAAAACAGCAACTTTCAT
>recN
ATGCTCACTCAATTACGCATCAATAATTTTGCTATTGTTAATCGTCTTACCTTAGATTTT
GCACAAGGAATGTCTGTTATTACCGGTGAAACCGGGGCCGGCAAGTCAATTGCATTGGAT
GCCTTAGAGGTCTGTTTGGGGCAGCGTGCGGAGAGCGGAATGTTGCGTTCCGGTGAATCA
AGAGCGGATGTTAGTGCGTTGTTTTCATTGCAAAATAATTCTGCGGCACAGCAATGGTTG
CAAGCACACGAATTGGATGATGAGGAAAATCCGGAAGAGTGTGTTTTGCGCCGTACAATT
AGTGCGGATGGTCGCTCAAAAGGATTTATTAATAATCAACCTGTGCCTGCCGCTCAATTA
CGTGAGTTAGGCGCATTATTGGTGCAAATCAGCGGGCAGCATTGTTCTCAACAATTGTTG
AAGCCTGAATATCAATTACAACTATTGGATACCTTTTGTCATAACCAAAGTTTATTGCAG
CAGTTAAATCATCAATTTCATTTGTGGAAGCAACAACAGCAAAAATTGGCGGATTTTCGT
CAACAATGTGCGGAAAACGAGGCAAGAAAACAGCTATTACATTATCAAATTGAAGAATTG
AATGAATTTGCCTTAAAACAGGGTGAGTTTGAAGAGTTGGATTCCACACAAAAACGATTG
GCAAATAGTGAATTGTTAAGTCGTGGTTCGCAATCCGTTTTACAGTTGTTGTCGGAAAAT
GAAACTGCGAATATCGAAAATTTATTAAATAAAACAGTGAGCTATTTAGATGAATTGGTT
GAGGCGGATGAGCAATTTAAAGAGGCACAACAATTAATTCAACAGGCGCAGATCTACGTT
CAAGAAGCTTTTTCTGAAGTGCAGCATCTTGCCTATCGTATCGAGGATGATCCGGTGTTA
TTGGCTAATACGGAGATGCGTTTAAAACAGGCGTTACAATTAGCACAAAAACATCAGGTT
AATGTTTCAGAATTACCGGTTTATCATCAGCAATTAAAGCGTGAATATGAGCAGTTAGCG
GAATATATTGATGGTGAAGAGCTGTTAGTCGAAGCGGAACAGCAGGCTTATCAGCAGGCA
ATGAAAATTGTAAAACAGCTGTCAGAGCGTCGGCAGCAAGGGGCTATTTTATTAGCTAAA
GCAGTAACGGCGGAAATTAAACAGTTAGCAATGGAAAATGCCGAATTCGATATTCAATGT
ACGACGGAATCGCAGAAATTATCCAATAAAGGCATAGATCAAATTACGTTTATGTTGTTA
AGTAATCTGGGTGAAAGTTTTCAGCCATTGCACAAAAATGCTTCCGGCGGTGAATTATCT
CGAATTGCATTGGTGTTACAAACATTAACTTCTGATCAAAGTGCTGTTCCAACCGTGATT
TTTGATGAAATTGATGTAGGTATCAGTGGCGCAACCGCCAATATTGTCGGTAAACTTTTG
CGTTCATTAGGTGAAAAAGTGCAGATTTTATGTATTACGCATTTGCCGCAAGTTGCATCA
CACGGGCATCAACATTATAAAGTTGAAAAATATTGCAAAGCCGGAAAAACAGAAACACAA
GTCAGTTTATTAAATGCGGAGGAACGAGTAAAAGAGTTGGGTAGACTGCTTGGTGGCAGT
GAAGTAACGCCATTATCGTTGGCTAATGCGGAAGAAATGCTGGCGTTAGCAAGTTAA
>tdhF
ATGATAGAAAAAGAAACGATTGTCGCGCAAGCAACACCTCCCGGTCGAGGTGGCGTAGGC
ATTTTGCGGGTTTCCGGCCCACTTTCTGAACAAGTTGCCAAAGAGGTGTTGGGAAAAACA
TTAAAACCTCGCTTTGCTAACTATCTGCCTTTTAAAGACATTGATGGTTCAGTGTTGGAT
CAAGGCATTGCCCTCTTTTTCAAAGCACCTAACTCCTTTACCGGAGAGGATGTTTTGGAA
TTGCAAGGACACGGTGGACAGGTTATTTTGGATCTGCTCTTAAAACGTATTCTACAGATT
AAAGGCATTCGTCTAGCCAGACCGGGAGAGTTTTCAGAACAGGCGTTTTTAAACGACAAA
ATTGATTTAGCGCAGGCAGAAGCAATCGCTGATTTGATTGATGCCAGTTCAGAACAGGCA
GCCCGTTCAGCGTTAAAATCTCTGCAAGGCGAATTTTCCACCAAAGTCCATCAATTAGTG
GATGAATTGATCTATTTACGCACCTATGTTGAAGCGGCGATTGATTTTCCGGATGAAGAA
ATTGATTTTCTTGCTGATGGCAAAATCGAAGCGCATTTAAATCAAATTATAGCCAAAGTG
GCAGAAGTCCAATCTCAAGCGAAACAGGGCTCTTTACTTAGAGAAGGGATGAAAGTGGTG
ATTGCCGGTCGTCCGAATGCCGGCAAATCAAGCCTATTGAATGCATTGGCCGGTCGTGAT
GCTGCCATTGTTACTGATATTGCCGGCACAACTCGTGACGTATTGCGGGAACATATTCAC
TTGGATGGAATGCCGTTGCATATTATTGATACCGCCGGTTTGCGTACCGCTACGGATGAA
GTGGAACGTATCGGTATCGAACGAGCTTGGCAAGAGATTGATCAAGCCGATCGTGTATTA
TTTATGCTCGACAGCACAACAACGGATGAAACGCTGCCGGAAAAAATTTGGCCGGAATTT
ATGTCCAGATTGCCGCCATCAATCCCTGTTACGATTATTCGTAATAAAGCAGATATTAGC
GGCGAAGCAGAAGGCATTCGCACTGAAAACGGTTATACCACCATTACCCTTTCCGCCAAA
ACGCAGCAAGGTATTCAATTATTGAAAGCGCATCTCAAAGAGAGTATCGGCTATCAAACC
GTTACCGAAGGAGGCTTTTTAGCTCGTCGTCGCCATTTGGAAGCATTAGAGCAAGCAGCA
CAACATTTGCAGCAAGGGCATATCCAATTAACTCAATTCTATGCCGGTGAACTGTTGGCT
GAAGAATTGAAAATGGCACAGAACGCACTCAGCGAGATCACCGGACAATTCACTTCTGAT
GATTTACTTGGTAATATTTTCAGCTCTTTCTGTATCGGCAAATAA
